# Supplementary material for: Bio-inspired creation of heterogeneous reaction vessels via polymerization of supramolecular ion pair
Source: Nat Commun. 2019 Jul 11;10:3059. doi: 10.1038/s41467-019-11080-5 (PMC6624306; doi:10.1038/s41467-019-11080-5)
Supplement: Supplementary file 3 — Source Data [file 41467_2019_11080_MOESM3_ESM.xlsx]

## Sheet: Sheet1
Fig.2a	Solid-state 13C NMR data of PSA-PPh3
-174.672	290491
-174.611	282348
-174.55	265496
-174.489	248317
-174.429	231068
-174.368	214032
-174.307	197507
-174.246	181812
-174.185	167281
-174.125	154261
-174.064	143111
-174.003	134200
-173.942	127900
-173.882	124591
-173.821	124650
-173.76	128452
-173.699	136369
-173.638	148762
-173.578	165979
-173.517	188357
-173.456	216213
-173.395	249841
-173.334	289515
-173.274	335480
-173.213	387953
-173.152	447117
-173.091	513124
-173.03	586086
-172.97	666081
-172.909	753145
-172.848	847274
-172.787	948420
-172.726	1056500
-172.666	1171370
-172.605	1292860
-172.544	1420750
-172.483	1554780
-172.422	1694650
-172.362	1840010
-172.301	1990470
-172.24	2145620
-172.179	2305000
-172.119	2468110
-172.058	2634450
-171.997	2803440
-171.936	2974540
-171.875	3147130
-171.815	3320600
-171.754	3494340
-171.693	3667700
-171.632	3840030
-171.571	4010700
-171.511	4179040
-171.45	4344440
-171.389	4506250
-171.328	4663850
-171.267	4816650
-171.207	4964080
-171.146	5105560
-171.085	5240590
-171.024	5368670
-170.963	5489340
-170.903	5602180
-170.842	5706820
-170.781	5802910
-170.72	5890160
-170.659	5968340
-170.599	6037240
-170.538	6096720
-170.477	6146690
-170.416	6187100
-170.356	6217950
-170.295	6239300
-170.234	6251260
-170.173	6253980
-170.112	6247670
-170.052	6232570
-169.991	6208970
-169.93	6177200
-169.869	6137640
-169.808	6090690
-169.748	6036800
-169.687	5976430
-169.626	5910070
-169.565	5838250
-169.504	5761490
-169.444	5680350
-169.383	5595380
-169.322	5507150
-169.261	5416230
-169.2	5323180
-169.14	5228560
-169.079	5132920
-169.018	5036780
-168.957	4940670
-168.897	4845070
-168.836	4750460
-168.775	4657280
-168.714	4565930
-168.653	4476790
-168.593	4390210
-168.532	4306470
-168.471	4225850
-168.41	4148560
-168.349	4074780
-168.289	4004640
-168.228	3938240
-168.167	3875610
-168.106	3816770
-168.045	3761670
-167.985	3710240
-167.924	3662350
-167.863	3617840
-167.802	3576510
-167.741	3538140
-167.681	3502470
-167.62	3469200
-167.559	3438010
-167.498	3408560
-167.437	3380510
-167.377	3353460
-167.316	3327040
-167.255	3300850
-167.194	3274490
-167.134	3247550
-167.073	3219650
-167.012	3190390
-166.951	3159390
-166.89	3126290
-166.83	3090740
-166.769	3052400
-166.708	3010990
-166.647	2966230
-166.586	2917860
-166.526	2865680
-166.465	2809510
-166.404	2749200
-166.343	2684660
-166.282	2615820
-166.222	2542640
-166.161	2465160
-166.1	2383430
-166.039	2297540
-165.978	2207630
-165.918	2113880
-165.857	2016520
-165.796	1915790
-165.735	1811980
-165.675	1705410
-165.614	1596450
-165.553	1485480
-165.492	1372890
-165.431	1259130
-165.371	1144650
-165.31	1029910
-165.249	915389
-165.188	801581
-165.127	688979
-165.067	578077
-165.006	469368
-164.945	363341
-164.884	260471
-164.823	161222
-164.763	66041
-164.702	-24646
-164.641	-110439
-164.58	-190961
-164.519	-265868
-164.459	-334848
-164.398	-397624
-164.337	-453955
-164.276	-503641
-164.215	-546522
-164.155	-582480
-164.094	-611440
-164.033	-633372
-163.972	-648287
-163.912	-656243
-163.851	-657340
-163.79	-651721
-163.729	-639571
-163.668	-621116
-163.608	-596620
-163.547	-566386
-163.486	-530749
-163.425	-490078
-163.364	-444772
-163.304	-395255
-163.243	-341978
-163.182	-285408
-163.121	-226031
-163.06	-164349
-163	-100868
-162.939	-36106
-162.878	29419
-162.817	95193
-162.756	160702
-162.696	225445
-162.635	288931
-162.574	350684
-162.513	410249
-162.453	467191
-162.392	521103
-162.331	571602
-162.27	618338
-162.209	660994
-162.149	699287
-162.088	732970
-162.027	761834
-161.966	785710
-161.905	804469
-161.845	818023
-161.784	826324
-161.723	829365
-161.662	827181
-161.601	819845
-161.541	807469
-161.48	790206
-161.419	768242
-161.358	741798
-161.297	711128
-161.237	676517
-161.176	638276
-161.115	596744
-161.054	552281
-160.993	505265
-160.933	456092
-160.872	405172
-160.811	352924
-160.75	299775
-160.69	246154
-160.629	192491
-160.568	139213
-160.507	86743
-160.446	35491
-160.386	-14142
-160.325	-61773
-160.264	-107032
-160.203	-149575
-160.142	-189077
-160.082	-225237
-160.021	-257784
-159.96	-286472
-159.899	-311088
-159.838	-331448
-159.778	-347400
-159.717	-358827
-159.656	-365641
-159.595	-367791
-159.534	-365259
-159.474	-358057
-159.413	-346231
-159.352	-329860
-159.291	-309051
-159.23	-283939
-159.17	-254691
-159.109	-221495
-159.048	-184565
-158.987	-144136
-158.927	-100464
-158.866	-53820
-158.805	-4493
-158.744	47219
-158.683	101007
-158.623	156555
-158.562	213542
-158.501	271645
-158.44	330543
-158.379	389918
-158.319	449455
-158.258	508852
-158.197	567813
-158.136	626058
-158.075	683320
-158.015	739348
-157.954	793910
-157.893	846794
-157.832	897810
-157.771	946787
-157.711	993580
-157.65	1038070
-157.589	1080150
-157.528	1119760
-157.468	1156850
-157.407	1191390
-157.346	1223380
-157.285	1252850
-157.224	1279840
-157.164	1304430
-157.103	1326700
-157.042	1346770
-156.981	1364770
-156.92	1380830
-156.86	1395110
-156.799	1407800
-156.738	1419070
-156.677	1429120
-156.616	1438140
-156.556	1446350
-156.495	1453940
-156.434	1461140
-156.373	1468140
-156.312	1475150
-156.252	1482370
-156.191	1489990
-156.13	1498190
-156.069	1507160
-156.008	1517040
-155.948	1527980
-155.887	1540110
-155.826	1553560
-155.765	1568400
-155.705	1584730
-155.644	1602600
-155.583	1622050
-155.522	1643110
-155.461	1665760
-155.401	1689990
-155.34	1715750
-155.279	1742990
-155.218	1771630
-155.157	1801570
-155.097	1832690
-155.036	1864850
-154.975	1897920
-154.914	1931730
-154.853	1966110
-154.793	2000870
-154.732	2035810
-154.671	2070730
-154.61	2105430
-154.549	2139690
-154.489	2173300
-154.428	2206040
-154.367	2237700
-154.306	2268060
-154.246	2296930
-154.185	2324110
-154.124	2349400
-154.063	2372630
-154.002	2393640
-153.942	2412270
-153.881	2428380
-153.82	2441860
-153.759	2452590
-153.698	2460510
-153.638	2465540
-153.577	2467630
-153.516	2466770
-153.455	2462950
-153.394	2456190
-153.334	2446540
-153.273	2434040
-153.212	2418790
-153.151	2400900
-153.09	2380470
-153.03	2357660
-152.969	2332640
-152.908	2305560
-152.847	2276650
-152.786	2246090
-152.726	2214130
-152.665	2180980
-152.604	2146910
-152.543	2112170
-152.483	2077010
-152.422	2041710
-152.361	2006540
-152.3	1971760
-152.239	1937660
-152.179	1904500
-152.118	1872550
-152.057	1842070
-151.996	1813310
-151.935	1786500
-151.875	1761890
-151.814	1739690
-151.753	1720110
-151.692	1703320
-151.631	1689500
-151.571	1678800
-151.51	1671360
-151.449	1667270
-151.388	1666640
-151.327	1669520
-151.267	1675970
-151.206	1685990
-151.145	1699600
-151.084	1716750
-151.024	1737400
-150.963	1761470
-150.902	1788870
-150.841	1819480
-150.78	1853140
-150.72	1889700
-150.659	1928980
-150.598	1970750
-150.537	2014810
-150.476	2060900
-150.416	2108780
-150.355	2158160
-150.294	2208770
-150.233	2260310
-150.172	2312460
-150.112	2364920
-150.051	2417350
-149.99	2469440
-149.929	2520860
-149.868	2571260
-149.808	2620330
-149.747	2667730
-149.686	2713130
-149.625	2756230
-149.564	2796710
-149.504	2834260
-149.443	2868610
-149.382	2899460
-149.321	2926560
-149.261	2949660
-149.2	2968530
-149.139	2982960
-149.078	2992750
-149.017	2997730
-148.957	2997750
-148.896	2992680
-148.835	2982410
-148.774	2966870
-148.713	2946000
-148.653	2919750
-148.592	2888140
-148.531	2851160
-148.47	2808870
-148.409	2761330
-148.349	2708640
-148.288	2650910
-148.227	2588280
-148.166	2520920
-148.105	2449010
-148.045	2372770
-147.984	2292430
-147.923	2208240
-147.862	2120470
-147.801	2029410
-147.741	1935370
-147.68	1838670
-147.619	1739650
-147.558	1638650
-147.498	1536030
-147.437	1432170
-147.376	1327450
-147.315	1222240
-147.254	1116940
-147.194	1011940
-147.133	907631
-147.072	804407
-147.011	702656
-146.95	602765
-146.89	505114
-146.829	410073
-146.768	318006
-146.707	229263
-146.646	144182
-146.586	63087
-146.525	-13713
-146.464	-85932
-146.403	-153298
-146.342	-215559
-146.282	-272488
-146.221	-323879
-146.16	-369551
-146.099	-409346
-146.039	-443133
-145.978	-470809
-145.917	-492297
-145.856	-507547
-145.795	-516539
-145.735	-519280
-145.674	-515806
-145.613	-506181
-145.552	-490500
-145.491	-468882
-145.431	-441478
-145.37	-408463
-145.309	-370040
-145.248	-326437
-145.187	-277906
-145.127	-224725
-145.066	-167191
-145.005	-105625
-144.944	-40364
-144.883	28234
-144.823	99798
-144.762	173940
-144.701	250261
-144.64	328352
-144.579	407795
-144.519	488165
-144.458	569036
-144.397	649978
-144.336	730561
-144.276	810359
-144.215	888951
-144.154	965923
-144.093	1040870
-144.032	1113400
-143.972	1183140
-143.911	1249710
-143.85	1312790
-143.789	1372040
-143.728	1427150
-143.668	1477860
-143.607	1523900
-143.546	1565060
-143.485	1601120
-143.424	1631930
-143.364	1657330
-143.303	1677230
-143.242	1691540
-143.181	1700220
-143.12	1703260
-143.06	1700680
-142.999	1692520
-142.938	1678880
-142.877	1659870
-142.817	1635640
-142.756	1606370
-142.695	1572260
-142.634	1533540
-142.573	1490490
-142.513	1443370
-142.452	1392510
-142.391	1338230
-142.33	1280870
-142.269	1220810
-142.209	1158420
-142.148	1094100
-142.087	1028240
-142.026	961251
-141.965	893546
-141.905	825539
-141.844	757641
-141.783	690260
-141.722	623799
-141.661	558650
-141.601	495194
-141.54	433797
-141.479	374810
-141.418	318564
-141.357	265368
-141.297	215509
-141.236	169248
-141.175	126819
-141.114	88429
-141.054	54253
-140.993	24436
-140.932	-908
-140.871	-21700
-140.81	-37893
-140.75	-49473
-140.689	-56459
-140.628	-58904
-140.567	-56896
-140.506	-50551
-140.446	-40019
-140.385	-25479
-140.324	-7140
-140.263	14762
-140.202	39970
-140.142	68196
-140.081	99137
-140.02	132469
-139.959	167849
-139.898	204923
-139.838	243326
-139.777	282681
-139.716	322610
-139.655	362729
-139.595	402655
-139.534	442007
-139.473	480411
-139.412	517503
-139.351	552928
-139.291	586347
-139.23	617438
-139.169	645897
-139.108	671443
-139.047	693819
-138.987	712794
-138.926	728165
-138.865	739757
-138.804	747430
-138.743	751071
-138.683	750603
-138.622	745983
-138.561	737201
-138.5	724283
-138.439	707286
-138.379	686305
-138.318	661466
-138.257	632928
-138.196	600881
-138.135	565546
-138.075	527171
-138.014	486032
-137.953	442429
-137.892	396684
-137.832	349138
-137.771	300153
-137.71	250102
-137.649	199371
-137.588	148356
-137.528	97457
-137.467	47078
-137.406	-2375
-137.345	-50504
-137.284	-96915
-137.224	-141221
-137.163	-183051
-137.102	-222048
-137.041	-257871
-136.98	-290202
-136.92	-318746
-136.859	-343232
-136.798	-363418
-136.737	-379088
-136.676	-390063
-136.616	-396190
-136.555	-397354
-136.494	-393473
-136.433	-384501
-136.372	-370427
-136.312	-351275
-136.251	-327106
-136.19	-298015
-136.129	-264133
-136.069	-225621
-136.008	-182676
-135.947	-135523
-135.886	-84416
-135.825	-29637
-135.765	28507
-135.704	89692
-135.643	153567
-135.582	219768
-135.521	287919
-135.461	357628
-135.4	428500
-135.339	500133
-135.278	572124
-135.217	644070
-135.157	715577
-135.096	786255
-135.035	855728
-134.974	923633
-134.913	989623
-134.853	1053370
-134.792	1114580
-134.731	1172970
-134.67	1228290
-134.61	1280310
-134.549	1328850
-134.488	1373750
-134.427	1414890
-134.366	1452170
-134.306	1485550
-134.245	1515000
-134.184	1540550
-134.123	1562260
-134.062	1580200
-134.002	1594520
-133.941	1605360
-133.88	1612930
-133.819	1617450
-133.758	1619160
-133.698	1618360
-133.637	1615340
-133.576	1610440
-133.515	1604000
-133.454	1596380
-133.394	1587970
-133.333	1579160
-133.272	1570330
-133.211	1561900
-133.15	1554260
-133.09	1547800
-133.029	1542930
-132.968	1540030
-132.907	1539460
-132.847	1541590
-132.786	1546730
-132.725	1555220
-132.664	1567340
-132.603	1583350
-132.543	1603480
-132.482	1627940
-132.421	1656880
-132.36	1690440
-132.299	1728710
-132.239	1771750
-132.178	1819570
-132.117	1872150
-132.056	1929420
-131.995	1991290
-131.935	2057620
-131.874	2128210
-131.813	2202860
-131.752	2281310
-131.691	2363270
-131.631	2448420
-131.57	2536400
-131.509	2626840
-131.448	2719340
-131.388	2813450
-131.327	2908740
-131.266	3004730
-131.205	3100940
-131.144	3196900
-131.084	3292090
-131.023	3386030
-130.962	3478200
-130.901	3568130
-130.84	3655320
-130.78	3739290
-130.719	3819580
-130.658	3895760
-130.597	3967400
-130.536	4034100
-130.476	4095490
-130.415	4151230
-130.354	4201020
-130.293	4244580
-130.232	4281670
-130.172	4312100
-130.111	4335710
-130.05	4352380
-129.989	4362030
-129.928	4364640
-129.868	4360220
-129.807	4348810
-129.746	4330510
-129.685	4305470
-129.625	4273850
-129.564	4235870
-129.503	4191800
-129.442	4141910
-129.381	4086540
-129.321	4026050
-129.26	3960820
-129.199	3891260
-129.138	3817820
-129.077	3740950
-129.017	3661130
-128.956	3578850
-128.895	3494610
-128.834	3408930
-128.773	3322320
-128.713	3235290
-128.652	3148360
-128.591	3062040
-128.53	2976820
-128.469	2893200
-128.409	2811660
-128.348	2732630
-128.287	2656560
-128.226	2583860
-128.166	2514920
-128.105	2450100
-128.044	2389720
-127.983	2334080
-127.922	2283450
-127.862	2238060
-127.801	2198120
-127.74	2163770
-127.679	2135150
-127.618	2112350
-127.558	2095430
-127.497	2084400
-127.436	2079250
-127.375	2079950
-127.314	2086390
-127.254	2098490
-127.193	2116090
-127.132	2139030
-127.071	2167110
-127.01	2200120
-126.95	2237810
-126.889	2279940
-126.828	2326210
-126.767	2376350
-126.706	2430040
-126.646	2486970
-126.585	2546830
-126.524	2609280
-126.463	2674000
-126.403	2740650
-126.342	2808910
-126.281	2878450
-126.22	2948960
-126.159	3020120
-126.099	3091630
-126.038	3163210
-125.977	3234560
-125.916	3305440
-125.855	3375570
-125.795	3444740
-125.734	3512720
-125.673	3579310
-125.612	3644320
-125.551	3707580
-125.491	3768930
-125.43	3828240
-125.369	3885380
-125.308	3940250
-125.247	3992750
-125.187	4042790
-125.126	4090320
-125.065	4135270
-125.004	4177590
-124.943	4217240
-124.883	4254190
-124.822	4288400
-124.761	4319850
-124.7	4348520
-124.64	4374380
-124.579	4397410
-124.518	4417590
-124.457	4434880
-124.396	4449250
-124.336	4460680
-124.275	4469100
-124.214	4474470
-124.153	4476740
-124.092	4475820
-124.032	4471660
-123.971	4464160
-123.91	4453230
-123.849	4438770
-123.788	4420670
-123.728	4398810
-123.667	4373080
-123.606	4343340
-123.545	4309460
-123.484	4271300
-123.424	4228740
-123.363	4181630
-123.302	4129840
-123.241	4073240
-123.181	4011700
-123.12	3945110
-123.059	3873360
-122.998	3796350
-122.937	3714010
-122.877	3626270
-122.816	3533080
-122.755	3434420
-122.694	3330280
-122.633	3220690
-122.573	3105700
-122.512	2985380
-122.451	2859840
-122.39	2729210
-122.329	2593660
-122.269	2453390
-122.208	2308640
-122.147	2159680
-122.086	2006800
-122.025	1850340
-121.965	1690680
-121.904	1528210
-121.843	1363380
-121.782	1196640
-121.721	1028490
-121.661	859462
-121.6	690097
-121.539	520968
-121.478	352670
-121.418	185813
-121.357	21026
-121.296	-141054
-121.235	-299781
-121.174	-454500
-121.114	-604559
-121.053	-749306
-120.992	-888095
-120.931	-1020290
-120.87	-1145280
-120.81	-1262440
-120.749	-1371210
-120.688	-1471030
-120.627	-1561370
-120.566	-1641740
-120.506	-1711690
-120.445	-1770790
-120.384	-1818690
-120.323	-1855060
-120.262	-1879620
-120.202	-1892150
-120.141	-1892470
-120.08	-1880480
-120.019	-1856120
-119.959	-1819400
-119.898	-1770360
-119.837	-1709140
-119.776	-1635910
-119.715	-1550920
-119.655	-1454460
-119.594	-1346880
-119.533	-1228610
-119.472	-1100100
-119.411	-961874
-119.351	-814501
-119.29	-658595
-119.229	-494813
-119.168	-323853
-119.107	-146448
-119.047	36634
-118.986	224604
-118.925	416643
-118.864	611917
-118.803	809575
-118.743	1008760
-118.682	1208610
-118.621	1408270
-118.56	1606880
-118.499	1803600
-118.439	1997600
-118.378	2188070
-118.317	2374230
-118.256	2555340
-118.196	2730680
-118.135	2899560
-118.074	3061360
-118.013	3215490
-117.952	3361400
-117.892	3498610
-117.831	3626680
-117.77	3745250
-117.709	3853990
-117.648	3952650
-117.588	4041040
-117.527	4119020
-117.466	4186520
-117.405	4243540
-117.344	4290140
-117.284	4326420
-117.223	4352570
-117.162	4368820
-117.101	4375450
-117.04	4372800
-116.98	4361280
-116.919	4341310
-116.858	4313380
-116.797	4278020
-116.737	4235770
-116.676	4187240
-116.615	4133040
-116.554	4073810
-116.493	4010200
-116.433	3942900
-116.372	3872590
-116.311	3799950
-116.25	3725670
-116.189	3650440
-116.129	3574910
-116.068	3499760
-116.007	3425630
-115.946	3353130
-115.885	3282850
-115.825	3215360
-115.764	3151190
-115.703	3090820
-115.642	3034720
-115.581	2983300
-115.521	2936920
-115.46	2895910
-115.399	2860540
-115.338	2831050
-115.277	2807610
-115.217	2790350
-115.156	2779350
-115.095	2774650
-115.034	2776230
-114.974	2784030
-114.913	2797940
-114.852	2817810
-114.791	2843450
-114.73	2874610
-114.67	2911040
-114.609	2952430
-114.548	2998440
-114.487	3048710
-114.426	3102860
-114.366	3160470
-114.305	3221110
-114.244	3284360
-114.183	3349750
-114.122	3416840
-114.062	3485160
-114.001	3554260
-113.94	3623670
-113.879	3692960
-113.818	3761690
-113.758	3829440
-113.697	3895810
-113.636	3960410
-113.575	4022880
-113.514	4082900
-113.454	4140140
-113.393	4194340
-113.332	4245240
-113.271	4292620
-113.211	4336310
-113.15	4376150
-113.089	4412030
-113.028	4443860
-112.967	4471590
-112.907	4495200
-112.846	4514720
-112.785	4530180
-112.724	4541660
-112.663	4549270
-112.603	4553140
-112.542	4553420
-112.481	4550290
-112.42	4543940
-112.359	4534600
-112.299	4522480
-112.238	4507840
-112.177	4490910
-112.116	4471960
-112.055	4451250
-111.995	4429030
-111.934	4405570
-111.873	4381120
-111.812	4355920
-111.752	4330220
-111.691	4304230
-111.63	4278160
-111.569	4252210
-111.508	4226540
-111.448	4201310
-111.387	4176650
-111.326	4152660
-111.265	4129420
-111.204	4107000
-111.144	4085420
-111.083	4064680
-111.022	4044750
-110.961	4025600
-110.9	4007150
-110.84	3989280
-110.779	3971890
-110.718	3954810
-110.657	3937890
-110.596	3920920
-110.536	3903700
-110.475	3886000
-110.414	3867590
-110.353	3848210
-110.292	3827600
-110.232	3805480
-110.171	3781590
-110.11	3755650
-110.049	3727370
-109.989	3696500
-109.928	3662750
-109.867	3625870
-109.806	3585610
-109.745	3541730
-109.685	3494020
-109.624	3442270
-109.563	3386300
-109.502	3325960
-109.441	3261100
-109.381	3191620
-109.32	3117430
-109.259	3038480
-109.198	2954750
-109.137	2866240
-109.077	2772990
-109.016	2675070
-108.955	2572570
-108.894	2465620
-108.833	2354400
-108.773	2239080
-108.712	2119890
-108.651	1997090
-108.59	1870950
-108.53	1741770
-108.469	1609880
-108.408	1475630
-108.347	1339400
-108.286	1201580
-108.226	1062570
-108.165	922800
-108.104	782698
-108.043	642708
-107.982	503282
-107.922	364875
-107.861	227942
-107.8	92941
-107.739	-39676
-107.678	-169462
-107.618	-295978
-107.557	-418795
-107.496	-537497
-107.435	-651683
-107.374	-760969
-107.314	-864990
-107.253	-963401
-107.192	-1055880
-107.131	-1142130
-107.07	-1221870
-107.01	-1294860
-106.949	-1360880
-106.888	-1419730
-106.827	-1471250
-106.767	-1515310
-106.706	-1551790
-106.645	-1580620
-106.584	-1601750
-106.523	-1615170
-106.463	-1620870
-106.402	-1618890
-106.341	-1609300
-106.28	-1592180
-106.219	-1567650
-106.159	-1535840
-106.098	-1496910
-106.037	-1451040
-105.976	-1398420
-105.915	-1339290
-105.855	-1273870
-105.794	-1202410
-105.733	-1125180
-105.672	-1042450
-105.611	-954512
-105.551	-861662
-105.49	-764205
-105.429	-662452
-105.368	-556720
-105.308	-447327
-105.247	-334598
-105.186	-218856
-105.125	-100426
-105.064	20368
-105.004	143206
-104.943	267767
-104.882	393735
-104.821	520798
-104.76	648648
-104.7	776982
-104.639	905503
-104.578	1033920
-104.517	1161940
-104.456	1289300
-104.396	1415710
-104.335	1540910
-104.274	1664640
-104.213	1786650
-104.152	1906680
-104.092	2024500
-104.031	2139870
-103.97	2252560
-103.909	2362360
-103.848	2469040
-103.788	2572390
-103.727	2672210
-103.666	2768300
-103.605	2860470
-103.545	2948540
-103.484	3032320
-103.423	3111650
-103.362	3186360
-103.301	3256290
-103.241	3321300
-103.18	3381250
-103.119	3436000
-103.058	3485440
-102.997	3529450
-102.937	3567940
-102.876	3600820
-102.815	3628020
-102.754	3649470
-102.693	3665130
-102.633	3674980
-102.572	3678990
-102.511	3677180
-102.45	3669560
-102.389	3656180
-102.329	3637100
-102.268	3612410
-102.207	3582200
-102.146	3546610
-102.085	3505780
-102.025	3459890
-101.964	3409130
-101.903	3353710
-101.842	3293900
-101.782	3229940
-101.721	3162140
-101.66	3090790
-101.599	3016250
-101.538	2938870
-101.478	2859030
-101.417	2777120
-101.356	2693560
-101.295	2608790
-101.234	2523270
-101.174	2437440
-101.113	2351800
-101.052	2266830
-100.991	2183020
-100.93	2100880
-100.87	2020910
-100.809	1943620
-100.748	1869510
-100.687	1799080
-100.626	1732830
-100.566	1671240
-100.505	1614780
-100.444	1563900
-100.383	1519040
-100.323	1480610
-100.262	1449010
-100.201	1424600
-100.14	1407720
-100.079	1398660
-100.019	1397700
-99.9578	1405080
-99.897	1420970
-99.8362	1445550
-99.7754	1478920
-99.7146	1521150
-99.6538	1572270
-99.593	1632250
-99.5322	1701030
-99.4714	1778500
-99.4106	1864480
-99.3498	1958790
-99.289	2061150
-99.2282	2171280
-99.1675	2288820
-99.1067	2413400
-99.0459	2544570
-98.9851	2681860
-98.9243	2824780
-98.8635	2972760
-98.8027	3125240
-98.7419	3281600
-98.6811	3441200
-98.6203	3603390
-98.5595	3767460
-98.4987	3932730
-98.4379	4098480
-98.3772	4263970
-98.3164	4428480
-98.2556	4591260
-98.1948	4751570
-98.134	4908690
-98.0732	5061890
-98.0124	5210460
-97.9516	5353700
-97.8908	5490940
-97.83	5621540
-97.7692	5744850
-97.7084	5860300
-97.6476	5967320
-97.5868	6065400
-97.5261	6154040
-97.4653	6232800
-97.4045	6301300
-97.3437	6359170
-97.2829	6406120
-97.2221	6441890
-97.1613	6466280
-97.1005	6479140
-97.0397	6480370
-96.9789	6469910
-96.9181	6447770
-96.8573	6414020
-96.7965	6368740
-96.7358	6312100
-96.675	6244300
-96.6142	6165590
-96.5534	6076260
-96.4926	5976660
-96.4318	5867140
-96.371	5748140
-96.3102	5620100
-96.2494	5483500
-96.1886	5338850
-96.1278	5186680
-96.067	5027550
-96.0062	4862030
-95.9455	4690730
-95.8847	4514230
-95.8239	4333140
-95.7631	4148080
-95.7023	3959670
-95.6415	3768520
-95.5807	3575220
-95.5199	3380390
-95.4591	3184590
-95.3983	2988410
-95.3375	2792390
-95.2767	2597050
-95.2159	2402920
-95.1551	2210460
-95.0944	2020140
-95.0336	1832380
-94.9728	1647560
-94.912	1466060
-94.8512	1288210
-94.7904	1114290
-94.7296	944585
-94.6688	779309
-94.608	618662
-94.5472	462805
-94.4864	311868
-94.4256	165947
-94.3648	25109
-94.3041	-110608
-94.2433	-241199
-94.1825	-366681
-94.1217	-487096
-94.0609	-602512
-94.0001	-713013
-93.9393	-818706
-93.8785	-919712
-93.8177	-1016170
-93.7569	-1108220
-93.6961	-1196020
-93.6353	-1279730
-93.5745	-1359530
-93.5137	-1435580
-93.453	-1508050
-93.3922	-1577110
-93.3314	-1642920
-93.2706	-1705630
-93.2098	-1765410
-93.149	-1822380
-93.0882	-1876670
-93.0274	-1928390
-92.9666	-1977660
-92.9058	-2024550
-92.845	-2069130
-92.7842	-2111460
-92.7234	-2151580
-92.6627	-2189500
-92.6019	-2225240
-92.5411	-2258770
-92.4803	-2290080
-92.4195	-2319110
-92.3587	-2345820
-92.2979	-2370120
-92.2371	-2391940
-92.1763	-2411180
-92.1155	-2427730
-92.0547	-2441490
-91.9939	-2452330
-91.9331	-2460120
-91.8723	-2464750
-91.8116	-2466070
-91.7508	-2463970
-91.69	-2458310
-91.6292	-2448970
-91.5684	-2435850
-91.5076	-2418820
-91.4468	-2397800
-91.386	-2372690
-91.3252	-2343420
-91.2644	-2309930
-91.2036	-2272180
-91.1428	-2230140
-91.082	-2183800
-91.0213	-2133170
-90.9605	-2078280
-90.8997	-2019170
-90.8389	-1955920
-90.7781	-1888610
-90.7173	-1817360
-90.6565	-1742290
-90.5957	-1663560
-90.5349	-1581330
-90.4741	-1495790
-90.4133	-1407140
-90.3525	-1315620
-90.2917	-1221440
-90.231	-1124860
-90.1702	-1026150
-90.1094	-925573
-90.0486	-823411
-89.9878	-719951
-89.927	-615485
-89.8662	-510308
-89.8054	-404714
-89.7446	-298997
-89.6838	-193447
-89.623	-88349
-89.5622	16022
-89.5014	119399
-89.4406	221526
-89.3799	322163
-89.3191	421083
-89.2583	518075
-89.1975	612950
-89.1367	705534
-89.0759	795678
-89.0151	883252
-88.9543	968150
-88.8935	1050290
-88.8327	1129610
-88.7719	1206080
-88.7111	1279680
-88.6503	1350430
-88.5896	1418360
-88.5288	1483540
-88.468	1546040
-88.4072	1605960
-88.3464	1663440
-88.2856	1718600
-88.2248	1771600
-88.164	1822630
-88.1032	1871870
-88.0424	1919510
-87.9816	1965770
-87.9208	2010860
-87.86	2055010
-87.7992	2098440
-87.7385	2141380
-87.6777	2184050
-87.6169	2226680
-87.5561	2269480
-87.4953	2312660
-87.4345	2356420
-87.3737	2400940
-87.3129	2446400
-87.2521	2492950
-87.1913	2540720
-87.1305	2589840
-87.0697	2640410
-87.0089	2692480
-86.9482	2746130
-86.8874	2801360
-86.8266	2858190
-86.7658	2916590
-86.705	2976510
-86.6442	3037870
-86.5834	3100580
-86.5226	3164490
-86.4618	3229480
-86.401	3295350
-86.3402	3361920
-86.2794	3428950
-86.2186	3496220
-86.1578	3563460
-86.0971	3630410
-86.0363	3696770
-85.9755	3762240
-85.9147	3826510
-85.8539	3889250
-85.7931	3950150
-85.7323	4008880
-85.6715	4065110
-85.6107	4118500
-85.5499	4168750
-85.4891	4215530
-85.4283	4258530
-85.3675	4297480
-85.3068	4332080
-85.246	4362080
-85.1852	4387240
-85.1244	4407330
-85.0636	4422170
-85.0028	4431570
-84.942	4435390
-84.8812	4433520
-84.8204	4425870
-84.7596	4412380
-84.6988	4393020
-84.638	4367810
-84.5772	4336780
-84.5165	4299990
-84.4557	4257560
-84.3949	4209610
-84.3341	4156310
-84.2733	4097860
-84.2125	4034470
-84.1517	3966390
-84.0909	3893910
-84.0301	3817320
-83.9693	3736950
-83.9085	3653140
-83.8477	3566250
-83.7869	3476670
-83.7261	3384770
-83.6654	3290970
-83.6046	3195670
-83.5438	3099280
-83.483	3002230
-83.4222	2904930
-83.3614	2807780
-83.3006	2711210
-83.2398	2615610
-83.179	2521360
-83.1182	2428830
-83.0574	2338390
-82.9966	2250380
-82.9358	2165100
-82.8751	2082850
-82.8143	2003900
-82.7535	1928490
-82.6927	1856830
-82.6319	1789120
-82.5711	1725500
-82.5103	1666090
-82.4495	1610990
-82.3887	1560260
-82.3279	1513910
-82.2671	1471950
-82.2063	1434340
-82.1455	1401000
-82.0847	1371840
-82.024	1346730
-81.9632	1325510
-81.9024	1308010
-81.8416	1294010
-81.7808	1283280
-81.72	1275570
-81.6592	1270620
-81.5984	1268130
-81.5376	1267810
-81.4768	1269340
-81.416	1272420
-81.3552	1276700
-81.2944	1281870
-81.2337	1287590
-81.1729	1293540
-81.1121	1299390
-81.0513	1304840
-80.9905	1309570
-80.9297	1313300
-80.8689	1315750
-80.8081	1316650
-80.7473	1315770
-80.6865	1312890
-80.6257	1307820
-80.5649	1300370
-80.5041	1290410
-80.4433	1277810
-80.3826	1262490
-80.3218	1244380
-80.261	1223450
-80.2002	1199690
-80.1394	1173120
-80.0786	1143820
-80.0178	1111850
-79.957	1077320
-79.8962	1040390
-79.8354	1001200
-79.7746	959952
-79.7138	916857
-79.653	872148
-79.5923	826078
-79.5315	778917
-79.4707	730954
-79.4099	682486
-79.3491	633825
-79.2883	585289
-79.2275	537203
-79.1667	489895
-79.1059	443693
-79.0451	398924
-78.9843	355910
-78.9235	314966
-78.8627	276397
-78.802	240496
-78.7412	207543
-78.6804	177801
-78.6196	151514
-78.5588	128904
-78.498	110174
-78.4372	95502
-78.3764	85038
-78.3156	78909
-78.2548	77213
-78.194	80019
-78.1332	87369
-78.0724	99275
-78.0116	115717
-77.9509	136650
-77.8901	161996
-77.8293	191652
-77.7685	225484
-77.7077	263335
-77.6469	305019
-77.5861	350328
-77.5253	399029
-77.4645	450872
-77.4037	505583
-77.3429	562877
-77.2821	622448
-77.2213	683982
-77.1606	747153
-77.0998	811628
-77.039	877068
-76.9782	943133
-76.9174	1009480
-76.8566	1075780
-76.7958	1141680
-76.735	1206880
-76.6742	1271050
-76.6134	1333880
-76.5526	1395110
-76.4918	1454440
-76.431	1511640
-76.3702	1566480
-76.3095	1618750
-76.2487	1668260
-76.1879	1714870
-76.1271	1758450
-76.0663	1798900
-76.0055	1836160
-75.9447	1870180
-75.8839	1900960
-75.8231	1928520
-75.7623	1952930
-75.7015	1974270
-75.6407	1992650
-75.5799	2008230
-75.5192	2021180
-75.4584	2031710
-75.3976	2040050
-75.3368	2046460
-75.276	2051230
-75.2152	2054650
-75.1544	2057070
-75.0936	2058810
-75.0328	2060240
-74.972	2061740
-74.9112	2063690
-74.8504	2066500
-74.7896	2070550
-74.7288	2076270
-74.6681	2084060
-74.6073	2094330
-74.5465	2107480
-74.4857	2123920
-74.4249	2144030
-74.3641	2168190
-74.3033	2196770
-74.2425	2230120
-74.1817	2268580
-74.1209	2312450
-74.0601	2362030
-73.9993	2417580
-73.9385	2479350
-73.8778	2547550
-73.817	2622370
-73.7562	2703960
-73.6954	2792450
-73.6346	2887940
-73.5738	2990490
-73.513	3100140
-73.4522	3216870
-73.3914	3340670
-73.3306	3471450
-73.2698	3609130
-73.209	3753580
-73.1482	3904630
-73.0875	4062090
-73.0267	4225750
-72.9659	4395360
-72.9051	4570650
-72.8443	4751320
-72.7835	4937040
-72.7227	5127470
-72.6619	5322260
-72.6011	5521010
-72.5403	5723340
-72.4795	5928840
-72.4187	6137070
-72.3579	6347620
-72.2971	6560030
-72.2364	6773870
-72.1756	6988690
-72.1148	7204040
-72.054	7419460
-71.9932	7634530
-71.9324	7848790
-71.8716	8061820
-71.8108	8273190
-71.75	8482480
-71.6892	8689310
-71.6284	8893290
-71.5676	9094040
-71.5068	9291210
-71.4461	9484470
-71.3853	9673500
-71.3245	9858020
-71.2637	10037700
-71.2029	10212400
-71.1421	10381800
-71.0813	10545800
-71.0205	10704100
-70.9597	10856500
-70.8989	11003100
-70.8381	11143600
-70.7773	11278000
-70.7165	11406100
-70.6557	11528100
-70.595	11643800
-70.5342	11753300
-70.4734	11856700
-70.4126	11953800
-70.3518	12045000
-70.291	12130100
-70.2302	12209400
-70.1694	12283000
-70.1086	12351000
-70.0478	12413500
-69.987	12470900
-69.9262	12523100
-69.8654	12570600
-69.8047	12613400
-69.7439	12651700
-69.6831	12685900
-69.6223	12716200
-69.5615	12742700
-69.5007	12765900
-69.4399	12785800
-69.3791	12802700
-69.3183	12817000
-69.2575	12828900
-69.1967	12838600
-69.1359	12846500
-69.0751	12852600
-69.0143	12857400
-68.9536	12861100
-68.8928	12863800
-68.832	12865900
-68.7712	12867600
-68.7104	12869100
-68.6496	12870600
-68.5888	12872400
-68.528	12874700
-68.4672	12877600
-68.4064	12881300
-68.3456	12886100
-68.2848	12892100
-68.224	12899500
-68.1633	12908400
-68.1025	12918900
-68.0417	12931300
-67.9809	12945500
-67.9201	12961800
-67.8593	12980300
-67.7985	13000900
-67.7377	13023900
-67.6769	13049200
-67.6161	13077000
-67.5553	13107200
-67.4945	13139900
-67.4337	13175200
-67.3729	13213000
-67.3122	13253300
-67.2514	13296100
-67.1906	13341400
-67.1298	13389100
-67.069	13439300
-67.0082	13491800
-66.9474	13546500
-66.8866	13603400
-66.8258	13662400
-66.765	13723300
-66.7042	13786000
-66.6434	13850400
-66.5826	13916300
-66.5219	13983600
-66.4611	14052000
-66.4003	14121400
-66.3395	14191700
-66.2787	14262500
-66.2179	14333600
-66.1571	14404800
-66.0963	14475900
-66.0355	14546600
-65.9747	14616500
-65.9139	14685600
-65.8531	14753300
-65.7923	14819500
-65.7316	14883900
-65.6708	14946000
-65.61	15005700
-65.5492	15062500
-65.4884	15116100
-65.4276	15166300
-65.3668	15212600
-65.306	15254700
-65.2452	15292300
-65.1844	15325000
-65.1236	15352500
-65.0628	15374500
-65.002	15390500
-64.9412	15400400
-64.8805	15403700
-64.8197	15400200
-64.7589	15389600
-64.6981	15371500
-64.6373	15345700
-64.5765	15311900
-64.5157	15269900
-64.4549	15219500
-64.3941	15160400
-64.3333	15092400
-64.2725	15015500
-64.2117	14929300
-64.1509	14833900
-64.0902	14729100
-64.0294	14614900
-63.9686	14491200
-63.9078	14358000
-63.847	14215200
-63.7862	14063100
-63.7254	13901600
-63.6646	13730800
-63.6038	13550900
-63.543	13362100
-63.4822	13164600
-63.4214	12958500
-63.3606	12744300
-63.2998	12522100
-63.2391	12292400
-63.1783	12055400
-63.1175	11811600
-63.0567	11561400
-62.9959	11305300
-62.9351	11043800
-62.8743	10777300
-62.8135	10506400
-62.7527	10231600
-62.6919	9953650
-62.6311	9672990
-62.5703	9390300
-62.5095	9106200
-62.4488	8821360
-62.388	8536430
-62.3272	8252080
-62.2664	7969000
-62.2056	7687880
-62.1448	7409390
-62.084	7134220
-62.0232	6863060
-61.9624	6596580
-61.9016	6335460
-61.8408	6080350
-61.78	5831900
-61.7192	5590720
-61.6584	5357440
-61.5977	5132630
-61.5369	4916870
-61.4761	4710670
-61.4153	4514560
-61.3545	4329000
-61.2937	4154440
-61.2329	3991270
-61.1721	3839880
-61.1113	3700570
-61.0505	3573650
-60.9897	3459360
-60.9289	3357880
-60.8681	3269390
-60.8074	3193990
-60.7466	3131740
-60.6858	3082650
-60.625	3046690
-60.5642	3023790
-60.5034	3013810
-60.4426	3016570
-60.3818	3031860
-60.321	3059410
-60.2602	3098890
-60.1994	3149950
-60.1386	3212190
-60.0778	3285160
-60.0171	3368380
-59.9563	3461330
-59.8955	3563450
-59.8347	3674150
-59.7739	3792810
-59.7131	3918770
-59.6523	4051370
-59.5915	4189890
-59.5307	4333630
-59.4699	4481840
-59.4091	4633780
-59.3483	4788680
-59.2875	4945770
-59.2267	5104280
-59.166	5263430
-59.1052	5422460
-59.0444	5580600
-58.9836	5737090
-58.9228	5891180
-58.862	6042150
-58.8012	6189280
-58.7404	6331890
-58.6796	6469320
-58.6188	6600920
-58.558	6726090
-58.4972	6844260
-58.4364	6954890
-58.3757	7057480
-58.3149	7151560
-58.2541	7236720
-58.1933	7312570
-58.1325	7378790
-58.0717	7435090
-58.0109	7481230
-57.9501	7517000
-57.8893	7542280
-57.8285	7556960
-57.7677	7560980
-57.7069	7554360
-57.6461	7537140
-57.5853	7509410
-57.5246	7471310
-57.4638	7423030
-57.403	7364800
-57.3422	7296880
-57.2814	7219600
-57.2206	7133300
-57.1598	7038380
-57.099	6935240
-57.0382	6824360
-56.9774	6706200
-56.9166	6581290
-56.8558	6450160
-56.795	6313360
-56.7343	6171480
-56.6735	6025090
-56.6127	5874800
-56.5519	5721230
-56.4911	5564980
-56.4303	5406680
-56.3695	5246950
-56.3087	5086400
-56.2479	4925650
-56.1871	4765290
-56.1263	4605910
-56.0655	4448080
-56.0047	4292360
-55.9439	4139280
-55.8832	3989360
-55.8224	3843080
-55.7616	3700910
-55.7008	3563270
-55.64	3430570
-55.5792	3303190
-55.5184	3181450
-55.4576	3065660
-55.3968	2956090
-55.336	2852970
-55.2752	2756500
-55.2144	2666830
-55.1536	2584100
-55.0929	2508380
-55.0321	2439730
-54.9713	2378170
-54.9105	2323670
-54.8497	2276190
-54.7889	2235640
-54.7281	2201900
-54.6673	2174840
-54.6065	2154280
-54.5457	2140020
-54.4849	2131840
-54.4241	2129500
-54.3633	2132730
-54.3026	2141260
-54.2418	2154780
-54.181	2172990
-54.1202	2195560
-54.0594	2222180
-53.9986	2252490
-53.9378	2286180
-53.877	2322900
-53.8162	2362310
-53.7554	2404080
-53.6946	2447880
-53.6338	2493390
-53.573	2540310
-53.5122	2588330
-53.4515	2637170
-53.3907	2686560
-53.3299	2736260
-53.2691	2786020
-53.2083	2835630
[truncated: 6,221 more rows]

## Sheet: Sheet2
Fig.2b	Solid-state 31P NMR data of PSA-PPh3
-152.899	1775840
-152.861	1705770
-152.824	1565950
-152.786	1426710
-152.748	1288300
-152.71	1150950
-152.672	1014900
-152.635	880377
-152.597	747588
-152.559	616733
-152.521	487992
-152.484	361530
-152.446	237494
-152.408	116008
-152.37	-2821
-152.333	-118912
-152.295	-232205
-152.257	-342664
-152.219	-450278
-152.182	-555059
-152.144	-657045
-152.106	-756298
-152.068	-852906
-152.031	-946978
-151.993	-1038650
-151.955	-1128080
-151.917	-1215440
-151.879	-1300940
-151.842	-1384790
-151.804	-1467240
-151.766	-1548530
-151.728	-1628930
-151.691	-1708720
-151.653	-1788200
-151.615	-1867660
-151.577	-1947410
-151.54	-2027770
-151.502	-2109050
-151.464	-2191560
-151.426	-2275600
-151.389	-2361500
-151.351	-2449550
-151.313	-2540030
-151.275	-2633230
-151.238	-2729420
-151.2	-2828830
-151.162	-2931700
-151.124	-3038250
-151.086	-3148650
-151.049	-3263080
-151.011	-3381680
-150.973	-3504550
-150.935	-3631790
-150.898	-3763450
-150.86	-3899560
-150.822	-4040120
-150.784	-4185080
-150.747	-4334390
-150.709	-4487950
-150.671	-4645620
-150.633	-4807260
-150.596	-4972650
-150.558	-5141590
-150.52	-5313830
-150.482	-5489070
-150.445	-5667020
-150.407	-5847350
-150.369	-6029680
-150.331	-6213650
-150.293	-6398850
-150.256	-6584860
-150.218	-6771240
-150.18	-6957540
-150.142	-7143300
-150.105	-7328030
-150.067	-7511260
-150.029	-7692500
-149.991	-7871260
-149.954	-8047040
-149.916	-8219350
-149.878	-8387730
-149.84	-8551680
-149.803	-8710740
-149.765	-8864450
-149.727	-9012390
-149.689	-9154130
-149.652	-9289270
-149.614	-9417420
-149.576	-9538230
-149.538	-9651380
-149.5	-9756560
-149.463	-9853500
-149.425	-9941950
-149.387	-10021700
-149.349	-10092600
-149.312	-10154500
-149.274	-10207200
-149.236	-10250800
-149.198	-10285100
-149.161	-10310200
-149.123	-10326200
-149.085	-10333000
-149.047	-10330800
-149.01	-10319800
-148.972	-10300100
-148.934	-10271900
-148.896	-10235600
-148.859	-10191300
-148.821	-10139500
-148.783	-10080400
-148.745	-10014400
-148.707	-9941960
-148.67	-9863490
-148.632	-9779420
-148.594	-9690220
-148.556	-9596400
-148.519	-9498460
-148.481	-9396920
-148.443	-9292310
-148.405	-9185180
-148.368	-9076080
-148.33	-8965560
-148.292	-8854190
-148.254	-8742530
-148.217	-8631120
-148.179	-8520530
-148.141	-8411290
-148.103	-8303940
-148.066	-8199010
-148.028	-8096990
-147.99	-7998380
-147.952	-7903660
-147.914	-7813260
-147.877	-7727630
-147.839	-7647150
-147.801	-7572220
-147.763	-7503170
-147.726	-7440330
-147.688	-7383970
-147.65	-7334360
-147.612	-7291710
-147.575	-7256210
-147.537	-7228010
-147.499	-7207230
-147.461	-7193930
-147.424	-7188170
-147.386	-7189930
-147.348	-7199200
-147.31	-7215890
-147.273	-7239890
-147.235	-7271060
-147.197	-7309220
-147.159	-7354150
-147.121	-7405600
-147.084	-7463280
-147.046	-7526880
-147.008	-7596050
-146.97	-7670400
-146.933	-7749540
-146.895	-7833040
-146.857	-7920430
-146.819	-8011250
-146.782	-8105000
-146.744	-8201160
-146.706	-8299200
-146.668	-8398580
-146.631	-8498750
-146.593	-8599140
-146.555	-8699190
-146.517	-8798340
-146.48	-8896010
-146.442	-8991630
-146.404	-9084650
-146.366	-9174520
-146.328	-9260680
-146.291	-9342620
-146.253	-9419820
-146.215	-9491790
-146.177	-9558050
-146.14	-9618160
-146.102	-9671700
-146.064	-9718280
-146.026	-9757520
-145.989	-9789110
-145.951	-9812740
-145.913	-9828170
-145.875	-9835150
-145.838	-9833530
-145.8	-9823140
-145.762	-9803910
-145.724	-9775760
-145.687	-9738690
-145.649	-9692740
-145.611	-9637960
-145.573	-9574500
-145.535	-9502500
-145.498	-9422190
-145.46	-9333800
-145.422	-9237640
-145.384	-9134050
-145.347	-9023390
-145.309	-8906080
-145.271	-8782590
-145.233	-8653380
-145.196	-8518990
-145.158	-8379960
-145.12	-8236870
-145.082	-8090340
-145.045	-7940980
-145.007	-7789460
-144.969	-7636420
-144.931	-7482560
-144.894	-7328560
-144.856	-7175120
-144.818	-7022940
-144.78	-6872720
-144.742	-6725150
-144.705	-6580930
-144.667	-6440740
-144.629	-6305240
-144.591	-6175070
-144.554	-6050870
-144.516	-5933230
-144.478	-5822720
-144.44	-5719900
-144.403	-5625260
-144.365	-5539280
-144.327	-5462390
-144.289	-5394980
-144.252	-5337400
-144.214	-5289940
-144.176	-5252860
-144.138	-5226350
-144.101	-5210570
-144.063	-5205610
-144.025	-5211520
-143.987	-5228290
-143.949	-5255860
-143.912	-5294110
-143.874	-5342880
-143.836	-5401940
-143.798	-5471030
-143.761	-5549820
-143.723	-5637950
-143.685	-5734990
-143.647	-5840490
-143.61	-5953940
-143.572	-6074800
-143.534	-6202500
-143.496	-6336420
-143.459	-6475920
-143.421	-6620330
-143.383	-6768970
-143.345	-6921120
-143.308	-7076050
-143.27	-7233020
-143.232	-7391300
-143.194	-7550140
-143.156	-7708780
-143.119	-7866480
-143.081	-8022510
-143.043	-8176150
-143.005	-8326700
-142.968	-8473460
-142.93	-8615770
-142.892	-8753020
-142.854	-8884590
-142.817	-9009910
-142.779	-9128460
-142.741	-9239750
-142.703	-9343320
-142.666	-9438780
-142.628	-9525770
-142.59	-9603970
-142.552	-9673120
-142.515	-9733020
-142.477	-9783510
-142.439	-9824470
-142.401	-9855850
-142.363	-9877640
-142.326	-9889890
-142.288	-9892690
-142.25	-9886180
-142.212	-9870560
-142.175	-9846040
-142.137	-9812920
-142.099	-9771500
-142.061	-9722140
-142.024	-9665220
-141.986	-9601180
-141.948	-9530460
-141.91	-9453540
-141.873	-9370910
-141.835	-9283100
-141.797	-9190620
-141.759	-9094040
-141.722	-8993890
-141.684	-8890730
-141.646	-8785110
-141.608	-8677600
-141.57	-8568720
-141.533	-8459010
-141.495	-8349000
-141.457	-8239180
-141.419	-8130030
-141.382	-8022020
-141.344	-7915580
-141.306	-7811100
-141.268	-7708980
-141.231	-7609540
-141.193	-7513100
-141.155	-7419940
-141.117	-7330290
-141.08	-7244360
-141.042	-7162300
-141.004	-7084250
-140.966	-7010300
-140.929	-6940510
-140.891	-6874890
-140.853	-6813420
-140.815	-6756060
-140.777	-6702730
-140.74	-6653320
-140.702	-6607690
-140.664	-6565670
-140.626	-6527090
-140.589	-6491730
-140.551	-6459370
-140.513	-6429780
-140.475	-6402700
-140.438	-6377870
-140.4	-6355030
-140.362	-6333920
-140.324	-6314280
-140.287	-6295830
-140.249	-6278340
-140.211	-6261550
-140.173	-6245240
-140.136	-6229190
-140.098	-6213200
-140.06	-6197110
-140.022	-6180750
-139.984	-6164010
-139.947	-6146770
-139.909	-6128970
-139.871	-6110560
-139.833	-6091520
-139.796	-6071870
-139.758	-6051650
-139.72	-6030950
-139.682	-6009860
-139.645	-5988520
-139.607	-5967110
-139.569	-5945800
-139.531	-5924810
-139.494	-5904400
-139.456	-5884820
-139.418	-5866350
-139.38	-5849300
-139.343	-5833980
-139.305	-5820720
-139.267	-5809850
-139.229	-5801720
-139.191	-5796670
-139.154	-5795030
-139.116	-5797150
-139.078	-5803360
-139.04	-5813970
-139.003	-5829280
-138.965	-5849580
-138.927	-5875120
-138.889	-5906150
-138.852	-5942860
-138.814	-5985450
-138.776	-6034040
-138.738	-6088760
-138.701	-6149670
-138.663	-6216790
-138.625	-6290120
-138.587	-6369610
-138.55	-6455150
-138.512	-6546610
-138.474	-6643800
-138.436	-6746480
-138.398	-6854380
-138.361	-6967190
-138.323	-7084530
-138.285	-7206020
-138.247	-7331220
-138.21	-7459630
-138.172	-7590770
-138.134	-7724080
-138.096	-7858990
-138.059	-7994920
-138.021	-8131240
-137.983	-8267330
-137.945	-8402540
-137.908	-8536220
-137.87	-8667710
-137.832	-8796350
-137.794	-8921480
-137.757	-9042480
-137.719	-9158690
-137.681	-9269510
-137.643	-9374350
-137.605	-9472650
-137.568	-9563880
-137.53	-9647540
-137.492	-9723170
-137.454	-9790360
-137.417	-9848730
-137.379	-9897990
-137.341	-9937850
-137.303	-9968100
-137.266	-9988590
-137.228	-9999230
-137.19	-9999970
-137.152	-9990830
-137.115	-9971910
-137.077	-9943340
-137.039	-9905330
-137.001	-9858140
-136.964	-9802100
-136.926	-9737570
-136.888	-9665000
-136.85	-9584870
-136.812	-9497720
-136.775	-9404100
-136.737	-9304660
-136.699	-9200040
-136.661	-9090940
-136.624	-8978060
-136.586	-8862170
-136.548	-8744010
-136.51	-8624360
-136.473	-8504000
-136.435	-8383720
-136.397	-8264300
-136.359	-8146510
-136.322	-8031120
-136.284	-7918860
-136.246	-7810450
-136.208	-7706580
-136.171	-7607890
-136.133	-7514990
-136.095	-7428460
-136.057	-7348810
-136.019	-7276500
-135.982	-7211940
-135.944	-7155490
-135.906	-7107430
-135.868	-7067980
-135.831	-7037300
-135.793	-7015480
-135.755	-7002530
-135.717	-6998420
-135.68	-7003020
-135.642	-7016150
-135.604	-7037550
-135.566	-7066900
-135.529	-7103820
-135.491	-7147870
-135.453	-7198550
-135.415	-7255290
-135.378	-7317490
-135.34	-7384500
-135.302	-7455610
-135.264	-7530110
-135.226	-7607210
-135.189	-7686140
-135.151	-7766070
-135.113	-7846200
-135.075	-7925670
-135.038	-8003660
-135	-8079330
-134.962	-8151870
-134.924	-8220460
-134.887	-8284340
-134.849	-8342730
-134.811	-8394930
-134.773	-8440250
-134.736	-8478070
-134.698	-8507800
-134.66	-8528910
-134.622	-8540940
-134.585	-8543480
-134.547	-8536190
-134.509	-8518820
-134.471	-8491150
-134.433	-8453080
-134.396	-8404570
-134.358	-8345630
-134.32	-8276390
-134.282	-8197040
-134.245	-8107840
-134.207	-8009130
-134.169	-7901330
-134.131	-7784920
-134.094	-7660460
-134.056	-7528560
-134.018	-7389920
-133.98	-7245250
-133.943	-7095370
-133.905	-6941090
-133.867	-6783310
-133.829	-6622930
-133.792	-6460900
-133.754	-6298180
-133.716	-6135760
-133.678	-5974630
-133.64	-5815780
-133.603	-5660200
-133.565	-5508880
-133.527	-5362770
-133.489	-5222820
-133.452	-5089930
-133.414	-4964970
-133.376	-4848760
-133.338	-4742070
-133.301	-4645630
-133.263	-4560100
-133.225	-4486050
-133.187	-4424020
-133.15	-4374450
-133.112	-4337720
-133.074	-4314100
-133.036	-4303800
-132.999	-4306950
-132.961	-4323580
-132.923	-4353630
-132.885	-4396960
-132.847	-4453340
-132.81	-4522470
-132.772	-4603940
-132.734	-4697280
-132.696	-4801930
-132.659	-4917250
-132.621	-5042550
-132.583	-5177040
-132.545	-5319900
-132.508	-5470240
-132.47	-5627100
-132.432	-5789520
-132.394	-5956450
-132.357	-6126850
-132.319	-6299630
-132.281	-6473690
-132.243	-6647910
-132.206	-6821180
-132.168	-6992390
-132.13	-7160450
-132.092	-7324250
-132.054	-7482760
-132.017	-7634950
-131.979	-7779820
-131.941	-7916450
-131.903	-8043940
-131.866	-8161480
-131.828	-8268280
-131.79	-8363660
-131.752	-8446990
-131.715	-8517730
-131.677	-8575400
-131.639	-8619640
-131.601	-8650130
-131.564	-8666690
-131.526	-8669180
-131.488	-8657580
-131.45	-8631960
-131.413	-8592470
-131.375	-8539350
-131.337	-8472940
-131.299	-8393640
-131.261	-8301950
-131.224	-8198460
-131.186	-8083820
-131.148	-7958740
-131.11	-7824010
-131.073	-7680490
-131.035	-7529080
-130.997	-7370730
-130.959	-7206440
-130.922	-7037240
-130.884	-6864190
-130.846	-6688390
-130.808	-6510930
-130.771	-6332920
-130.733	-6155480
-130.695	-5979700
-130.657	-5806680
-130.62	-5637500
-130.582	-5473200
-130.544	-5314790
-130.506	-5163240
-130.468	-5019490
-130.431	-4884420
-130.393	-4758840
-130.355	-4643510
-130.317	-4539120
-130.28	-4446300
-130.242	-4365610
-130.204	-4297500
-130.166	-4242370
-130.129	-4200550
-130.091	-4172250
-130.053	-4157630
-130.015	-4156740
-129.978	-4169570
-129.94	-4196020
-129.902	-4235890
-129.864	-4288930
-129.827	-4354790
-129.789	-4433060
-129.751	-4523250
-129.713	-4624810
-129.675	-4737120
-129.638	-4859500
-129.6	-4991230
-129.562	-5131520
-129.524	-5279560
-129.487	-5434490
-129.449	-5595410
-129.411	-5761420
-129.373	-5931580
-129.336	-6104950
-129.298	-6280560
-129.26	-6457470
-129.222	-6634730
-129.185	-6811400
-129.147	-6986560
-129.109	-7159330
-129.071	-7328820
-129.034	-7494210
-128.996	-7654710
-128.958	-7809560
-128.92	-7958070
-128.882	-8099580
-128.845	-8233510
-128.807	-8359310
-128.769	-8476500
-128.731	-8584690
-128.694	-8683520
-128.656	-8772700
-128.618	-8852040
-128.58	-8921370
-128.543	-8980630
-128.505	-9029800
-128.467	-9068940
-128.429	-9098160
-128.392	-9117640
-128.354	-9127630
-128.316	-9128410
-128.278	-9120360
-128.241	-9103860
-128.203	-9079370
-128.165	-9047380
-128.127	-9008430
-128.089	-8963080
-128.052	-8911940
-128.014	-8855620
-127.976	-8794780
-127.938	-8730070
-127.901	-8662180
-127.863	-8591770
-127.825	-8519520
-127.787	-8446130
-127.75	-8372240
-127.712	-8298530
-127.674	-8225630
-127.636	-8154160
-127.599	-8084710
-127.561	-8017850
-127.523	-7954110
-127.485	-7893980
-127.448	-7837930
-127.41	-7786380
-127.372	-7739680
-127.334	-7698190
-127.296	-7662180
-127.259	-7631880
-127.221	-7607490
-127.183	-7589130
-127.145	-7576920
-127.108	-7570870
-127.07	-7570990
-127.032	-7577220
-126.994	-7589470
-126.957	-7607590
-126.919	-7631400
-126.881	-7660660
-126.843	-7695130
-126.806	-7734500
-126.768	-7778430
-126.73	-7826590
-126.692	-7878570
-126.655	-7933970
-126.617	-7992370
-126.579	-8053330
-126.541	-8116390
-126.503	-8181080
-126.466	-8246960
-126.428	-8313530
-126.39	-8380350
-126.352	-8446940
-126.315	-8512870
-126.277	-8577680
-126.239	-8640960
-126.201	-8702290
-126.164	-8761290
-126.126	-8817610
-126.088	-8870890
-126.05	-8920840
-126.013	-8967170
-125.975	-9009620
-125.937	-9047990
-125.899	-9082080
-125.862	-9111750
-125.824	-9136870
-125.786	-9157360
-125.748	-9173180
-125.711	-9184300
-125.673	-9190760
-125.635	-9192590
-125.597	-9189890
-125.559	-9182770
-125.522	-9171370
-125.484	-9155870
-125.446	-9136470
-125.408	-9113380
-125.371	-9086860
-125.333	-9057160
-125.295	-9024580
-125.257	-8989400
-125.22	-8951950
-125.182	-8912540
-125.144	-8871510
-125.106	-8829200
-125.069	-8785930
-125.031	-8742070
-124.993	-8697930
-124.955	-8653880
-124.918	-8610230
-124.88	-8567300
-124.842	-8525420
-124.804	-8484890
-124.766	-8445990
-124.729	-8409000
-124.691	-8374180
-124.653	-8341770
-124.615	-8311980
-124.578	-8285020
-124.54	-8261080
-124.502	-8240310
-124.464	-8222840
-124.427	-8208800
-124.389	-8198290
-124.351	-8191360
-124.313	-8188080
-124.276	-8188460
-124.238	-8192530
-124.2	-8200260
-124.162	-8211620
-124.125	-8226570
-124.087	-8245020
-124.049	-8266900
-124.011	-8292090
-123.973	-8320490
-123.936	-8351950
-123.898	-8386330
-123.86	-8423480
-123.822	-8463240
-123.785	-8505410
-123.747	-8549830
-123.709	-8596300
-123.671	-8644630
-123.634	-8694620
-123.596	-8746070
-123.558	-8798780
-123.52	-8852540
-123.483	-8907150
-123.445	-8962410
-123.407	-9018120
-123.369	-9074090
-123.332	-9130110
-123.294	-9186010
-123.256	-9241580
-123.218	-9296670
-123.18	-9351080
-123.143	-9404650
-123.105	-9457220
-123.067	-9508630
-123.029	-9558730
-122.992	-9607370
-122.954	-9654410
-122.916	-9699710
-122.878	-9743150
-122.841	-9784600
-122.803	-9823950
-122.765	-9861080
-122.727	-9895870
-122.69	-9928240
-122.652	-9958070
-122.614	-9985270
-122.576	-10009700
-122.539	-10031400
-122.501	-10050200
-122.463	-10066000
-122.425	-10078700
-122.387	-10088300
-122.35	-10094600
-122.312	-10097700
-122.274	-10097500
-122.236	-10093800
-122.199	-10086700
-122.161	-10076000
-122.123	-10061700
-122.085	-10043800
-122.048	-10022300
-122.01	-9997010
-121.972	-9967990
-121.934	-9935210
-121.897	-9898630
-121.859	-9858250
-121.821	-9814070
-121.783	-9766070
-121.746	-9714290
-121.708	-9658730
-121.67	-9599440
-121.632	-9536450
-121.594	-9469810
-121.557	-9399600
-121.519	-9325880
-121.481	-9248740
-121.443	-9168280
-121.406	-9084610
-121.368	-8997860
-121.33	-8908170
-121.292	-8815680
-121.255	-8720560
-121.217	-8622970
-121.179	-8523110
-121.141	-8421160
-121.104	-8317340
-121.066	-8211870
-121.028	-8104950
-120.99	-7996840
-120.953	-7887780
-120.915	-7778000
-120.877	-7667770
-120.839	-7557330
-120.801	-7446960
-120.764	-7336900
-120.726	-7227430
-120.688	-7118800
-120.65	-7011270
-120.613	-6905100
-120.575	-6800520
-120.537	-6697780
-120.499	-6597120
-120.462	-6498750
-120.424	-6402890
-120.386	-6309730
-120.348	-6219450
-120.311	-6132230
-120.273	-6048220
-120.235	-5967550
-120.197	-5890330
-120.16	-5816670
-120.122	-5746640
-120.084	-5680300
-120.046	-5617680
-120.008	-5558800
-119.971	-5503660
-119.933	-5452230
-119.895	-5404470
-119.857	-5360290
-119.82	-5319630
-119.782	-5282360
-119.744	-5248380
-119.706	-5217530
-119.669	-5189660
-119.631	-5164590
-119.593	-5142160
-119.555	-5122140
-119.518	-5104360
-119.48	-5088580
-119.442	-5074590
-119.404	-5062170
-119.367	-5051090
-119.329	-5041120
-119.291	-5032050
-119.253	-5023660
-119.215	-5015740
-119.178	-5008080
-119.14	-5000490
-119.102	-4992810
-119.064	-4984850
-119.027	-4976490
-118.989	-4967590
-118.951	-4958050
-118.913	-4947780
-118.876	-4936730
-118.838	-4924860
-118.8	-4912160
-118.762	-4898640
-118.725	-4884360
-118.687	-4869380
-118.649	-4853810
-118.611	-4837770
-118.574	-4821430
-118.536	-4804960
-118.498	-4788570
-118.46	-4772510
-118.422	-4757030
-118.385	-4742430
-118.347	-4728990
-118.309	-4717060
-118.271	-4706980
-118.234	-4699100
-118.196	-4693810
-118.158	-4691470
-118.12	-4692500
-118.083	-4697280
-118.045	-4706210
-118.007	-4719700
-117.969	-4738150
-117.932	-4761930
-117.894	-4791440
-117.856	-4827040
-117.818	-4869080
-117.781	-4917900
-117.743	-4973790
-117.705	-5037060
-117.667	-5107950
-117.629	-5186690
-117.592	-5273470
-117.554	-5368460
-117.516	-5471770
-117.478	-5583490
-117.441	-5703650
-117.403	-5832260
-117.365	-5969260
-117.327	-6114570
-117.29	-6268040
-117.252	-6429510
-117.214	-6598740
-117.176	-6775460
-117.139	-6959350
-117.101	-7150060
-117.063	-7347180
-117.025	-7550260
-116.988	-7758830
-116.95	-7972360
-116.912	-8190310
-116.874	-8412080
-116.836	-8637050
-116.799	-8864590
-116.761	-9094040
-116.723	-9324700
-116.685	-9555880
-116.648	-9786870
-116.61	-10016900
-116.572	-10245400
-116.534	-10471500
-116.497	-10694500
-116.459	-10913700
-116.421	-11128500
-116.383	-11338100
-116.346	-11541900
-116.308	-11739200
-116.27	-11929400
-116.232	-12112100
-116.195	-12286500
-116.157	-12452300
-116.119	-12609000
-116.081	-12756100
-116.043	-12893300
-116.006	-13020200
-115.968	-13136600
-115.93	-13242400
-115.892	-13337200
-115.855	-13421000
-115.817	-13493800
-115.779	-13555500
-115.741	-13606200
-115.704	-13646000
-115.666	-13675100
-115.628	-13693600
-115.59	-13701900
-115.553	-13700200
-115.515	-13688900
-115.477	-13668400
-115.439	-13639100
-115.402	-13601500
-115.364	-13556100
-115.326	-13503500
-115.288	-13444100
-115.25	-13378600
-115.213	-13307500
-115.175	-13231500
-115.137	-13151300
-115.099	-13067300
-115.062	-12980300
-115.024	-12890800
-114.986	-12799600
-114.948	-12707100
-114.911	-12613900
-114.873	-12520700
-114.835	-12427900
-114.797	-12336100
-114.76	-12245700
-114.722	-12157100
-114.684	-12070800
-114.646	-11987200
-114.609	-11906400
-114.571	-11828900
-114.533	-11754800
-114.495	-11684300
-114.457	-11617600
-114.42	-11554600
-114.382	-11495500
-114.344	-11440200
-114.306	-11388700
-114.269	-11340800
-114.231	-11296400
-114.193	-11255200
-114.155	-11217100
-114.118	-11181800
-114.08	-11148900
-114.042	-11118000
-114.004	-11088900
-113.967	-11061000
-113.929	-11034000
-113.891	-11007300
-113.853	-10980700
-113.816	-10953400
-113.778	-10925200
-113.74	-10895500
-113.702	-10863800
-113.664	-10829700
-113.627	-10792800
-113.589	-10752500
-113.551	-10708500
-113.513	-10660300
-113.476	-10607700
-113.438	-10550400
-113.4	-10487900
-113.362	-10420100
-113.325	-10346900
-113.287	-10267900
-113.249	-10183200
-113.211	-10092600
-113.174	-9996250
-113.136	-9894090
-113.098	-9786270
-113.06	-9672940
-113.023	-9554320
-112.985	-9430680
-112.947	-9302340
-112.909	-9169690
-112.871	-9033150
-112.834	-8893180
-112.796	-8750320
-112.758	-8605120
-112.72	-8458190
-112.683	-8310170
-112.645	-8161720
-112.607	-8013540
-112.569	-7866350
-112.532	-7720890
-112.494	-7577920
-112.456	-7438190
-112.418	-7302460
-112.381	-7171500
-112.343	-7046060
-112.305	-6926890
-112.267	-6814690
-112.23	-6710180
-112.192	-6614020
-112.154	-6526840
-112.116	-6449250
-112.078	-6381800
-112.041	-6324990
-112.003	-6279270
-111.965	-6245050
-111.927	-6222670
-111.89	-6212390
-111.852	-6214430
-111.814	-6228930
-111.776	-6255970
-111.739	-6295550
-111.701	-6347600
-111.663	-6411980
-111.625	-6488470
-111.588	-6576800
-111.55	-6676610
-111.512	-6787470
-111.474	-6908880
-111.437	-7040300
-111.399	-7181100
-111.361	-7330600
-111.323	-7488070
-111.285	-7652720
-111.248	-7823720
-111.21	-8000210
-111.172	-8181250
-111.134	-8365930
-111.097	-8553250
-111.059	-8742250
-111.021	-8931900
-110.983	-9121210
-110.946	-9309160
-110.908	-9494730
-110.87	-9676930
-110.832	-9854770
-110.795	-10027300
-110.757	-10193600
-110.719	-10352700
-110.681	-10503800
-110.644	-10646100
-110.606	-10778900
-110.568	-10901300
-110.53	-11012800
-110.492	-11112700
-110.455	-11200600
-110.417	-11276100
-110.379	-11338600
-110.341	-11387900
-110.304	-11423800
-110.266	-11446200
-110.228	-11454900
-110.19	-11450000
-110.153	-11431600
-110.115	-11399800
-110.077	-11354800
-110.039	-11297000
-110.002	-11226800
-109.964	-11144700
-109.926	-11051000
-109.888	-10946500
-109.851	-10831800
-109.813	-10707600
-109.775	-10574600
-109.737	-10433700
-109.699	-10285600
-109.662	-10131200
-109.624	-9971510
-109.586	-9807360
-109.548	-9639710
-109.511	-9469520
-109.473	-9297730
-109.435	-9125300
-109.397	-8953180
-109.36	-8782300
-109.322	-8613580
-109.284	-8447910
-109.246	-8286130
-109.209	-8129090
-109.171	-7977560
-109.133	-7832290
-109.095	-7693950
-109.058	-7563190
-109.02	-7440590
-108.982	-7326660
-108.944	-7221870
-108.906	-7126600
-108.869	-7041180
-108.831	-6965880
-108.793	-6900860
-108.755	-6846260
-108.718	-6802130
-108.68	-6768450
-108.642	-6745120
-108.604	-6732000
-108.567	-6728870
-108.529	-6735450
-108.491	-6751400
-108.453	-6776330
-108.416	-6809790
-108.378	-6851290
-108.34	-6900280
-108.302	-6956190
-108.265	-7018390
-108.227	-7086230
-108.189	-7159050
-108.151	-7236150
-108.113	-7316810
-108.076	-7400320
-108.038	-7485950
-108	-7572960
-107.962	-7660640
-107.925	-7748270
-107.887	-7835150
-107.849	-7920610
-107.811	-8003990
-107.774	-8084650
-107.736	-8162020
-107.698	-8235520
-107.66	-8304650
-107.623	-8368910
-107.585	-8427890
-107.547	-8481200
-107.509	-8528500
-107.472	-8569510
-107.434	-8604000
-107.396	-8631800
-107.358	-8652790
-107.32	-8666880
-107.283	-8674070
-107.245	-8674400
-107.207	-8667950
-107.169	-8654850
-107.132	-8635300
-107.094	-8609530
-107.056	-8577810
-107.018	-8540450
-106.981	-8497820
-106.943	-8450280
-106.905	-8398270
-106.867	-8342220
-106.83	-8282600
-106.792	-8219900
-106.754	-8154610
-106.716	-8087240
-106.679	-8018320
-106.641	-7948360
-106.603	-7877880
-106.565	-7807400
-106.527	-7737410
-106.49	-7668420
-106.452	-7600880
-106.414	-7535270
-106.376	-7472010
-106.339	-7411500
-106.301	-7354120
-106.263	-7300230
-106.225	-7250130
-106.188	-7204100
-106.15	-7162380
-106.112	-7125180
-106.074	-7092680
-106.037	-7064990
-105.999	-7042200
-105.961	-7024380
-105.923	-7011530
-105.886	-7003640
-105.848	-7000630
-105.81	-7002440
-105.772	-7008910
-105.734	-7019920
-105.697	-7035260
-105.659	-7054730
-105.621	-7078090
-105.583	-7105100
-105.546	-7135490
-105.508	-7168960
-105.47	-7205220
-105.432	-7243960
-105.395	-7284890
-105.357	-7327670
-105.319	-7372020
-105.281	-7417610
-105.244	-7464150
-105.206	-7511360
-105.168	-7558950
-105.13	-7606680
-105.093	-7654300
-105.055	-7701600
-105.017	-7748370
-104.979	-7794440
-104.941	-7839680
-104.904	-7883950
-104.866	-7927180
-104.828	-7969290
-104.79	-8010260
-104.753	-8050080
-104.715	-8088770
-104.677	-8126400
-104.639	-8163030
-104.602	-8198790
-104.564	-8233800
-104.526	-8268210
-104.488	-8302220
-104.451	-8336010
-104.413	-8369790
-104.375	-8403810
-104.337	-8438300
-104.3	-8473500
-104.262	-8509680
-104.224	-8547100
-104.186	-8586010
-104.148	-8626670
-104.111	-8669330
-104.073	-8714230
-104.035	-8761590
-103.997	-8811630
-103.96	-8864540
-103.922	-8920490
-103.884	-8979620
-103.846	-9042050
-103.809	-9107880
-103.771	-9177160
-103.733	-9249920
-103.695	-9326150
-103.658	-9405810
-103.62	-9488810
-103.582	-9575030
-103.544	-9664320
-103.507	-9756480
-103.469	-9851280
-103.431	-9948450
-103.393	-10047700
-103.355	-10148600
-103.318	-10250900
-103.28	-10354100
-103.242	-10457900
-103.204	-10561600
-103.167	-10665000
-103.129	-10767300
-103.091	-10868200
-103.053	-10967000
-103.016	-11063300
-102.978	-11156400
-102.94	-11245800
-102.902	-11330900
-102.865	-11411200
-102.827	-11486100
-102.789	-11555000
-102.751	-11617500
-102.714	-11673000
-102.676	-11721000
-102.638	-11761200
-102.6	-11793000
-102.562	-11816000
-102.525	-11830000
-102.487	-11834700
-102.449	-11829600
-102.411	-11814700
-102.374	-11789700
-102.336	-11754600
-102.298	-11709200
-102.26	-11653500
-102.223	-11587600
-102.185	-11511500
-102.147	-11425400
-102.109	-11329500
-102.072	-11224000
-102.034	-11109200
-101.996	-10985500
-101.958	-10853300
-101.921	-10713000
-101.883	-10565100
-101.845	-10410100
-101.807	-10248700
-101.769	-10081400
-101.732	-9908760
-101.694	-9731580
-101.656	-9550510
-101.618	-9366250
-101.581	-9179520
-101.543	-8991060
-101.505	-8801610
-101.467	-8611920
-101.43	-8422720
-101.392	-8234750
-101.354	-8048730
-101.316	-7865360
-101.279	-7685340
-101.241	-7509320
-101.203	-7337930
-101.165	-7171770
-101.128	-7011400
-101.09	-6857340
-101.052	-6710080
-101.014	-6570040
-100.976	-6437620
-100.939	-6313150
-100.901	-6196910
-100.863	-6089130
-100.825	-5989990
-100.788	-5899610
-100.75	-5818060
-100.712	-5745350
-100.674	-5681420
-100.637	-5626190
-100.599	-5579510
-100.561	-5541160
-100.523	-5510910
-100.486	-5488460
-100.448	-5473450
-100.41	-5465520
-100.372	-5464240
-100.335	-5469160
-100.297	-5479780
-100.259	-5495610
-100.221	-5516100
-100.183	-5540710
-100.146	-5568860
-100.108	-5599970
-100.07	-5633470
-100.032	-5668770
-99.9947	-5705290
-99.9569	-5742450
-99.9191	-5779710
-99.8814	-5816500
-99.8436	-5852320
-99.8059	-5886660
-99.7681	-5919040
-99.7303	-5949030
-99.6926	-5976220
-99.6548	-6000240
-99.6171	-6020770
-99.5793	-6037520
-99.5415	-6050230
-99.5038	-6058730
-99.466	-6062850
-99.4282	-6062490
-99.3905	-6057610
-99.3527	-6048180
-99.315	-6034260
-99.2772	-6015940
-99.2394	-5993350
-99.2017	-5966660
-99.1639	-5936120
-99.1261	-5901970
-99.0884	-5864530
-99.0506	-5824140
-99.0129	-5781170
-98.9751	-5736020
-98.9373	-5689140
-98.8996	-5640960
-98.8618	-5591980
-98.8241	-5542670
-98.7863	-5493550
-98.7485	-5445110
-98.7108	-5397870
-98.673	-5352350
-98.6352	-5309040
-98.5975	-5268460
-98.5597	-5231060
-98.522	-5197340
-98.4842	-5167720
-98.4464	-5142630
-98.4087	-5122460
-98.3709	-5107560
-98.3331	-5098270
-98.2954	-5094860
-98.2576	-5097580
-98.2199	-5106650
-98.1821	-5122200
-98.1443	-5144360
-98.1066	-5173200
-98.0688	-5208720
-98.0311	-5250900
-97.9933	-5299660
-97.9555	-5354870
-97.9178	-5416340
-97.88	-5483870
-97.8422	-5557160
-97.8045	-5635920
-97.7667	-5719790
-97.729	-5808350
-97.6912	-5901190
-97.6534	-5997830
-97.6157	-6097760
-97.5779	-6200450
-97.5401	-6305360
-97.5024	-6411900
-97.4646	-6519480
-97.4269	-6627480
-97.3891	-6735300
-97.3513	-6842300
-97.3136	-6947870
-97.2758	-7051380
-97.2381	-7152220
-97.2003	-7249790
-97.1625	-7343490
-97.1248	-7432770
-97.087	-7517080
-97.0492	-7595910
-97.0115	-7668760
-96.9737	-7735190
-96.936	-7794780
-96.8982	-7847160
-96.8604	-7891990
-96.8227	-7928980
-96.7849	-7957900
-96.7471	-7978540
-96.7094	-7990770
-96.6716	-7994480
-96.6339	-7989640
-96.5961	-7976260
-96.5583	-7954380
-96.5206	-7924130
-96.4828	-7885650
-96.4451	-7839160
-96.4073	-7784910
-96.3695	-7723200
-96.3318	-7654370
-96.294	-7578820
-96.2562	-7496960
-96.2185	-7409250
-96.1807	-7316190
-96.143	-7218290
-96.1052	-7116110
-96.0674	-7010210
-96.0297	-6901190
-95.9919	-6789640
-95.9541	-6676180
-95.9164	-6561440
-95.8786	-6446030
-95.8409	-6330590
-95.8031	-6215720
-95.7653	-6102040
-95.7276	-5990150
-95.6898	-5880630
-95.6521	-5774040
-95.6143	-5670920
-95.5765	-5571770
-95.5388	-5477090
-95.501	-5387320
-95.4632	-5302890
-95.4255	-5224160
-95.3877	-5151480
-95.35	-5085150
-95.3122	-5025430
-95.2744	-4972530
-95.2367	-4926620
-95.1989	-4887820
-95.1612	-4856230
-95.1234	-4831870
-95.0856	-4814740
-95.0479	-4804780
-95.0101	-4801910
-94.9723	-4805970
-94.9346	-4816810
-94.8968	-4834210
-94.8591	-4857910
-94.8213	-4887630
-94.7835	-4923060
-94.7458	-4963850
-94.708	-5009640
-94.6702	-5060020
-94.6325	-5114590
-94.5947	-5172910
-94.557	-5234540
-94.5192	-5299020
-94.4814	-5365900
-94.4437	-5434700
-94.4059	-5504960
-94.3682	-5576220
-94.3304	-5648010
-94.2926	-5719900
-94.2549	-5791430
-94.2171	-5862180
-94.1793	-5931760
-94.1416	-5999780
-94.1038	-6065860
-94.0661	-6129680
-94.0283	-6190930
-93.9905	-6249310
-93.9528	-6304570
-93.915	-6356490
-93.8772	-6404880
-93.8395	-6449580
-93.8017	-6490460
-93.764	-6527440
-93.7262	-6560440
-93.6884	-6589460
-93.6507	-6614480
-93.6129	-6635570
-93.5752	-6652770
-93.5374	-6666210
-93.4996	-6675990
-93.4619	-6682290
-93.4241	-6685270
-93.3863	-6685150
-93.3486	-6682150
-93.3108	-6676510
-93.2731	-6668500
-93.2353	-6658390
-93.1975	-6646460
-93.1598	-6633010
-93.122	-6618350
-93.0842	-6602770
-93.0465	-6586590
-93.0087	-6570110
-92.971	-6553630
-92.9332	-6537440
-92.8954	-6521830
-92.8577	-6507070
-92.8199	-6493420
-92.7822	-6481130
-92.7444	-6470420
-92.7066	-6461500
-92.6689	-6454550
-92.6311	-6449740
-92.5933	-6447200
-92.5556	-6447040
-92.5178	-6449370
-92.4801	-6454220
-92.4423	-6461640
-92.4045	-6471640
-92.3668	-6484190
-92.329	-6499240
-92.2912	-6516720
-92.2535	-6536530
-92.2157	-6558540
-92.178	-6582590
-92.1402	-6608520
-92.1024	-6636140
-92.0647	-6665210
-92.0269	-6695520
-91.9892	-6726800
-91.9514	-6758790
-91.9136	-6791230
-91.8759	-6823810
-91.8381	-6856240
-91.8003	-6888220
-91.7626	-6919450
-91.7248	-6949620
-91.6871	-6978430
-91.6493	-7005580
-91.6115	-7030770
-91.5738	-7053730
-91.536	-7074180
-91.4982	-7091860
-91.4605	-7106540
-91.4227	-7117980
-91.385	-7125980
-91.3472	-7130370
-91.3094	-7130970
-91.2717	-7127660
-91.2339	-7120330
-91.1962	-7108890
-91.1584	-7093300
-91.1206	-7073540
-91.0829	-7049600
-91.0451	-7021530
-91.0073	-6989390
-90.9696	-6953290
-90.9318	-6913350
-90.8941	-6869730
-90.8563	-6822610
-90.8185	-6772210
-90.7808	-6718780
-90.743	-6662580
-90.7053	-6603910
-90.6675	-6543080
-90.6297	-6480430
-90.592	-6416320
-90.5542	-6351110
-90.5164	-6285210
-90.4787	-6219000
-90.4409	-6152910
-90.4032	-6087350
-90.3654	-6022750
-90.3276	-5959530
-90.2899	-5898120
-90.2521	-5838950
-90.2143	-5782440
-90.1766	-5729000
-90.1388	-5679020
-90.1011	-5632900
-90.0633	-5591010
-90.0255	-5553700
-89.9878	-5521310
-89.95	-5494140
-89.9123	-5472470
-89.8745	-5456570
-89.8367	-5446670
-89.799	-5442960
-89.7612	-5445600
-89.7234	-5454740
-89.6857	-5470460
-89.6479	-5492840
-89.6102	-5521890
-89.5724	-5557600
-89.5346	-5599930
-89.4969	-5648790
-89.4591	-5704050
-89.4213	-5765560
-89.3836	-5833130
-89.3458	-5906510
-89.3081	-5985450
-89.2703	-6069630
-89.2325	-6158740
-89.1948	-6252410
-89.157	-6350250
-89.1193	-6451830
-89.0815	-6556720
-89.0437	-6664460
-89.006	-6774550
-88.9682	-6886500
-88.9304	-6999790
-88.8927	-7113880
-88.8549	-7228250
-88.8172	-7342340
-88.7794	-7455610
-88.7416	-7567510
-88.7039	-7677490
-88.6661	-7785010
-88.6283	-7889540
-88.5906	-7990560
-88.5528	-8087560
-88.5151	-8180060
-88.4773	-8267580
-88.4395	-8349690
-88.4018	-8425950
-88.364	-8495980
-88.3263	-8559410
-88.2885	-8615920
-88.2507	-8665200
-88.213	-8706990
-88.1752	-8741070
-88.1374	-8767260
-88.0997	-8785410
-88.0619	-8795420
-88.0242	-8797230
-87.9864	-8790810
-87.9486	-8776190
-87.9109	-8753430
-87.8731	-8722650
-87.8353	-8683990
-87.7976	-8637650
-87.7598	-8583850
-87.7221	-8522880
-87.6843	-8455030
-87.6465	-8380650
-87.6088	-8300140
-87.571	-8213890
-87.5333	-8122360
-87.4955	-8026030
-87.4577	-7925390
-87.42	-7820960
-87.3822	-7713290
-87.3444	-7602950
-87.3067	-7490520
-87.2689	-7376570
-87.2312	-7261720
-87.1934	-7146570
-87.1556	-7031720
-87.1179	-6917790
-87.0801	-6805370
-87.0423	-6695070
-87.0046	-6587470
-86.9668	-6483140
-86.9291	-6382640
-86.8913	-6286510
-86.8535	-6195270
-86.8158	-6109400
-86.778	-6029360
-86.7403	-5955600
-86.7025	-5888520
-86.6647	-5828470
-86.627	-5775790
-86.5892	-5730780
-86.5514	-5693690
-86.5137	-5664730
-86.4759	-5644070
-86.4382	-5631840
-86.4004	-5628130
-86.3626	-5632980
-86.3249	-5646390
-86.2871	-5668310
-86.2494	-5698660
-86.2116	-5737300
-86.1738	-5784070
-86.1361	-5838740
-86.0983	-5901070
-86.0605	-5970770
-86.0228	-6047520
-85.985	-6130950
-85.9473	-6220670
-85.9095	-6316250
-85.8717	-6417260
-85.834	-6523220
-85.7962	-6633630
-85.7584	-6747980
-85.7207	-6865740
-85.6829	-6986360
-85.6452	-7109290
-85.6074	-7233960
-85.5696	-7359820
-85.5319	-7486300
-85.4941	-7612830
-85.4564	-7738850
-85.4186	-7863820
-85.3808	-7987200
-85.3431	-8108460
-85.3053	-8227100
-85.2675	-8342630
-85.2298	-8454580
-85.192	-8562520
-85.1543	-8666030
-85.1165	-8764730
-85.0787	-8858270
-85.041	-8946320
-85.0032	-9028590
-84.9654	-9104840
-84.9277	-9174860
-84.8899	-9238450
-84.8522	-9295470
-84.8144	-9345840
-84.7766	-9389470
-84.7389	-9426350
-84.7011	-9456470
-84.6634	-9479890
-84.6256	-9496690
-84.5878	-9506980
-84.5501	-9510910
-84.5123	-9508670
-84.4745	-9500460
-84.4368	-9486530
-84.399	-9467140
-84.3613	-9442590
-84.3235	-9413180
-84.2857	-9379260
-84.248	-9341170
-84.2102	-9299270
-84.1724	-9253950
-84.1347	-9205580
-84.0969	-9154570
-84.0592	-9101300
-84.0214	-9046170
-83.9836	-8989590
-83.9459	-8931930
-83.9081	-8873590
-83.8704	-8814930
-83.8326	-8756320
-83.7948	-8698110
-83.7571	-8640620
-83.7193	-8584170
-83.6815	-8529050
-83.6438	-8475530
-83.606	-8423850
-83.5683	-8374230
-83.5305	-8326860
-83.4927	-8281920
-83.455	-8239520
-83.4172	-8199800
-83.3794	-8162810
-83.3417	-8128610
-83.3039	-8097230
-83.2662	-8068640
-83.2284	-8042810
-83.1906	-8019680
-83.1529	-7999150
-83.1151	-7981100
-83.0774	-7965380
-83.0396	-7951840
-83.0018	-7940290
-82.9641	-7930510
-82.9263	-7922280
-82.8885	-7915360
-82.8508	-7909490
-82.813	-7904420
-82.7753	-7899860
-82.7375	-7895530
-82.6997	-7891160
-82.662	-7886450
-82.6242	-7881120
-82.5864	-7874890
-82.5487	-7867490
-82.5109	-7858640
-82.4732	-7848090
-82.4354	-7835600
-82.3976	-7820940
-82.3599	-7803900
-82.3221	-7784290
-82.2844	-7761930
-82.2466	-7736680
-82.2088	-7708420
-82.1711	-7677050
-82.1333	-7642490
-82.0955	-7604700
-82.0578	-7563660
-82.02	-7519390
-81.9823	-7471920
-81.9445	-7421330
-81.9067	-7367710
-81.869	-7311190
-81.8312	-7251930
-81.7934	-7190110
-81.7557	-7125940
-81.7179	-7059640
-81.6802	-6991490
-81.6424	-6921750
-81.6046	-6850730
-81.5669	-6778760
-81.5291	-6706150
-81.4914	-6633280
-81.4536	-6560500
-81.4158	-6488190
-81.3781	-6416720
-81.3403	-6346500
-81.3025	-6277900
-81.2648	-6211330
-81.227	-6147170
-81.1893	-6085820
-81.1515	-6027640
-81.1137	-5973010
-81.076	-5922290
-81.0382	-5875820
-81.0005	-5833940
-80.9627	-5796940
-80.9249	-5765130
-80.8872	-5738760
-80.8494	-5718080
-80.8116	-5703320
-80.7739	-5694650
-80.7361	-5692240
-80.6984	-5696230
-80.6606	-5706710
-80.6228	-5723770
-80.5851	-5747430
-80.5473	-5777710
-80.5095	-5814580
-80.4718	-5858000
-80.434	-5907870
-80.3963	-5964070
-80.3585	-6026470
-80.3207	-6094880
-80.283	-6169100
-80.2452	-6248900
-80.2075	-6334030
-80.1697	-6424190
-80.1319	-6519090
-80.0942	-6618410
-80.0564	-6721810
-80.0186	-6828920
-79.9809	-6939370
-79.9431	-7052780
-79.9054	-7168750
-79.8676	-7286890
-79.8298	-7406770
-79.7921	-7528010
-79.7543	-7650170
-79.7165	-7772860
-79.6788	-7895660
-79.641	-8018180
-79.6033	-8140020
-79.5655	-8260800
-79.5277	-8380160
-79.49	-8497740
-79.4522	-8613190
-79.4145	-8726200
-79.3767	-8836470
-79.3389	-8943700
-79.3012	-9047640
-79.2634	-9148040
-79.2256	-9244700
-79.1879	-9337410
-79.1501	-9426010
-79.1124	-9510350
-79.0746	-9590320
-79.0368	-9665810
-78.9991	-9736770
-78.9613	-9803140
-78.9235	-9864900
-78.8858	-9922060
-78.848	-9974630
-78.8103	-10022700
-78.7725	-10066200
-78.7347	-10105400
-78.697	-10140300
-78.6592	-10171100
-78.6215	-10197800
-78.5837	-10220700
-78.5459	-10239800
-78.5082	-10255400
-78.4704	-10267700
-78.4326	-10276800
-78.3949	-10282900
-78.3571	-10286300
-78.3194	-10287100
-78.2816	-10285600
-78.2438	-10281900
-78.2061	-10276300
-78.1683	-10268900
-78.1305	-10259900
-78.0928	-10249600
-78.055	-10238200
-78.0173	-10225700
-77.9795	-10212400
-77.9417	-10198400
-77.904	-10183900
-77.8662	-10169000
-77.8285	-10153800
-77.7907	-10138400
-77.7529	-10122900
-77.7152	-10107500
-77.6774	-10092200
-77.6396	-10077100
-77.6019	-10062100
-77.5641	-10047400
-77.5264	-10033000
-77.4886	-10018900
-77.4508	-10005000
[truncated: 6,221 more rows]

## Sheet: Sheet3
Fig. 2d
P/P0	N2 uptake (cm3 g-1)	P/P0	N2 uptake (cm3 g-1)
1.31711e-05	20.1017	0.94671	361.425
0.000129056	39.5995	0.93479	366.092
0.000754225	56.9629	0.91259	369.544
0.00316	73.9461	0.89061	367.256
0.00779	87.4161	0.87053	363.274
0.01478	97.5123	0.84988	357.997
0.02308	105.79	0.8307	350.794
0.03244	113.096	0.80952	342.486
0.04229	118.746	0.78969	335.711
0.05279	124.448	0.77111	327.952
0.06853	129.854	0.74993	318.36
0.0894	136.878	0.72997	309.113
0.10977	142.517	0.71015	300.399
0.1299	147.448	0.69036	292.117
0.14987	152.263	0.67044	284.147
0.17014	156.475	0.64967	277.633
0.19019	160.814	0.63144	270.638
0.21048	164.65	0.60895	263.699
0.23062	168.449	0.59139	257.642
0.25084	172.032	0.56813	252.953
0.27082	175.464	0.55289	247.3
0.29066	179.086	0.52904	241.956
0.31073	182.324	0.51163	238.305
0.33113	186.259	0.49069	233.277
0.35168	189.287	0.46891	229.611
0.36948	192.216	0.45074	226.084
0.3904	195.451	0.43056	221.063
0.40976	198.583	0.40883	217.044
0.43024	202.639	0.39069	212.785
0.45089	206.362	0.36878	208.938
0.47042	209.99	0.35045	205.553
0.49014	212.879	0.32964	201.793
0.50971	216.753	0.30994	198.139
0.53095	220.624	0.28977	194.455
0.5501	224.477	0.26999	190.723
0.5708	227.615	0.24987	186.928
0.58946	231.921	0.23003	183.08
0.61159	235.425	0.20987	179.131
0.629	238.886	0.19008	174.949
0.65067	242.88	0.16983	170.651
0.66978	246.867	0.15024	165.899
0.68976	252.735	0.12975	160.932
0.71149	258.349	0.11024	155.727
0.73017	262.654	0.08997	150.014
0.74995	267.457	0.07046	143.249
0.76949	274.393	0.05085	135.354
0.79142	281.435
0.81007	286.987
0.82919	295.061
0.8522	302.09
0.86731	311.273
0.89203	320.606
0.90586	331.479
0.93088	346.42
0.94671	361.425
